# Supplementary material for: Climate change vulnerability and conservation strategies for tertiary relict tree species: Insights from landscape genomics of Taxus cuspidata
Source: Evol Appl. 2024 Sep 4;17(9):e13686. doi: 10.1111/eva.13686 (PMC11375028; doi:10.1111/eva.13686)
Supplement: Supplementary file 2 — Table S1. [file EVA-17-e13686-s001.xlsx]

## Sheet: TableS1
Table S1 All sample ID, geographic coordinates, detailed environmental data of all individuals, and the cluster assignment about SSRs and outlier SNPs
	geography		climate factors							nSSRs			Outlier SNPs
Individuals	longitude（°E）	latitude(°N)	bio03（%）	bio05°C	bio09°C	bio15(%)	prec05mm	prec10mm		cluster 1	cluster 2		pop	cluster 1	cluster 2	cluster 3
LJB01	126.734	41.8719	25.9642	26.7	-13.3	98.9684	75	36		0.651	0.349		MDJHCH-1	0.682011	1e-05	0.317979
LJB02	126.734	41.8719	25.9642	26.7	-13.3	98.9684	75	36		0.103	0.897		MDJHCH-10	1e-05	0.640417	0.359573
LJB03	126.734	41.8719	25.9642	26.7	-13.3	98.9684	75	36		0.116	0.884		MDJHCH-13	1e-05	0.287133	0.712857
LJB04	126.734	41.8719	25.9642	26.7	-13.3	98.9684	75	36		0.478	0.522		MDJHCH-2	1e-05	1e-05	0.99998
LJB05	126.734	41.8719	25.9642	26.7	-13.3	98.9684	75	36		0.518	0.482		MDJHCH-4	0.308287	1e-05	0.691703
YBD01	130.613	43.2428	24.9251	23.6	-13.35	91.3649	71	44		0.08	0.92		MDJHCH-5	1e-05	0.387212	0.612778
YBD02	130.613	43.2428	24.9251	23.6	-13.35	91.3649	71	44		0.036	0.964		MDJHCH-6	0.277363	0.310817	0.41182
YBD03	130.613	43.2428	24.9251	23.6	-13.35	91.3649	71	44		0.029	0.971		MDJHCH-9	1e-05	0.136577	0.863413
YBD04	130.613	43.2428	24.9251	23.6	-13.35	91.3649	71	44		0.034	0.966		MDJS-1	1e-05	0.234171	0.765819
YBD06	130.613	43.2428	24.9251	23.6	-13.35	91.3649	71	44		0.024	0.976		MDJS-11	1e-05	0.260103	0.739887
YBD09	130.613	43.2428	24.9251	23.6	-13.35	91.3649	71	44		0.061	0.939		MDJS-14	0.091009	0.020142	0.888849
YBD12	130.613	43.2428	24.9251	23.6	-13.35	91.3649	71	44		0.027	0.973		MDJS-19	0.99998	1e-05	1e-05
YBD15	130.613	43.2428	24.9251	23.6	-13.35	91.3649	71	44		0.423	0.577		MDJS-21	0.415956	0.134128	0.449916
YBD18	130.613	43.2428	24.9251	23.6	-13.35	91.3649	71	44		0.864	0.136		MDJS-24	1e-05	0.168693	0.831297
YBD20	130.613	43.2428	24.9251	23.6	-13.35	91.3649	71	44		0.069	0.931		MDJS-4	1e-05	0.462706	0.537284
YBD22	130.613	43.2428	24.9251	23.6	-13.35	91.3649	71	44		0.589	0.411		MDJS-8	1e-05	0.490771	0.509219
YBD25	130.613	43.2428	24.9251	23.6	-13.35	91.3649	71	44		0.976	0.024		HCM-1	0.203613	0.785712	0.010675
YBD28	130.613	43.2428	24.9251	23.6	-13.35	91.3649	71	44		0.027	0.973		HCM-13	0.540845	0.459145	1e-05
YBD30	130.613	43.2428	24.9251	23.6	-13.35	91.3649	71	44		0.174	0.826		HCM-17	1e-05	0.769002	0.230988
YBD32	130.613	43.2428	24.9251	23.6	-13.35	91.3649	71	44		0.101	0.899		HCM-18	0.662696	0.150318	0.186987
LJD01	127.701	41.7361	27.8246	24.9	-14.4833	98.4506	71	32		0.597	0.403		HCM-21	0.212558	0.772197	0.015244
LJD02	127.701	41.7361	27.8246	24.9	-14.4833	98.4506	71	32		0.15	0.85		HCM-4	1e-05	0.673284	0.326706
LJD03	127.701	41.7361	27.8246	24.9	-14.4833	98.4506	71	32		0.132	0.868		HCM-7	0.549534	0.450456	1e-05
LJD04	127.701	41.7361	27.8246	24.9	-14.4833	98.4506	71	32		0.55	0.45		HCM-9	0.52579	0.4742	1e-05
LJD05	127.701	41.7361	27.8246	24.9	-14.4833	98.4506	71	32		0.423	0.577		MDJHP-15	1e-05	0.638126	0.361864
LJD06	127.701	41.7361	27.8246	24.9	-14.4833	98.4506	71	32		0.904	0.096		MDJHP-3	0.861724	0.138266	1e-05
LJD07	127.701	41.7361	27.8246	24.9	-14.4833	98.4506	71	32		0.927	0.073		MDJHP-4	0.219872	0.483439	0.296689
MDJHCH01	130.576	43.9847	25.1425	24.9	-13.8833	91.7897	66	39		0.962	0.038		MDJHP-5	0.058014	0.700619	0.241367
MDJHCH02	130.576	43.9847	25.1425	24.9	-13.8833	91.7897	66	39		0.937	0.063		MDJHP-6	0.642584	0.357406	1e-05
MDJHCH03	130.576	43.9847	25.1425	24.9	-13.8833	91.7897	66	39		0.234	0.766		MDJHP-7	0.396927	0.15051	0.452564
MDJHCH04	130.576	43.9847	25.1425	24.9	-13.8833	91.7897	66	39		0.972	0.028		MDJHP-8	0.735814	0.264176	1e-05
MDJHCH05	130.576	43.9847	25.1425	24.9	-13.8833	91.7897	66	39		0.198	0.802		YBD-1	1e-05	0.787909	0.212081
MDJHCH06	130.576	43.9847	25.1425	24.9	-13.8833	91.7897	66	39		0.069	0.931		YBD-15	1e-05	0.693407	0.306583
MDJHCH07	130.576	43.9847	25.1425	24.9	-13.8833	91.7897	66	39		0.966	0.034		YBD-18	0.141598	0.846116	0.012287
MDJHCH08	130.576	43.9847	25.1425	24.9	-13.8833	91.7897	66	39		0.198	0.802		YBD-2	0.098847	0.901143	1e-05
MDJHCH09	130.576	43.9847	25.1425	24.9	-13.8833	91.7897	66	39		0.752	0.248		YBD-20	1e-05	0.777577	0.222413
MDJHCH10	130.576	43.9847	25.1425	24.9	-13.8833	91.7897	66	39		0.266	0.734		YBD-22	0.291057	0.708933	1e-05
MDJHCH11	130.576	43.9847	25.1425	24.9	-13.8833	91.7897	66	39		0.776	0.224		YBD-28	1e-05	0.99998	1e-05
MDJHCH12	130.576	43.9847	25.1425	24.9	-13.8833	91.7897	66	39		0.955	0.045		YBD-32	0.399799	0.434267	0.165934
MDJHCH13	130.576	43.9847	25.1425	24.9	-13.8833	91.7897	66	39		0.184	0.816		YBHG-10	0.493851	0.359753	0.146397
MDJHCH14	130.576	43.9847	25.1425	24.9	-13.8833	91.7897	66	39		0.959	0.041		YBHG-13	0.38192	0.49037	0.12771
MDJHCH15	130.576	43.9847	25.1425	24.9	-13.8833	91.7897	66	39		0.865	0.135		YBHG-16	0.335222	0.40198	0.262798
YBHG01	130.328	43.3107	25.6044	23.8	-13.9833	94.2406	70	40		0.215	0.785		YBHG-2	0.144889	0.512093	0.343019
YBHG02	130.328	43.3107	25.6044	23.8	-13.9833	94.2406	70	40		0.075	0.925		YBHG-20	0.170212	0.660931	0.168857
YBHG03	130.328	43.3107	25.6044	23.8	-13.9833	94.2406	70	40		0.09	0.91		YBHG-3	0.327408	0.672582	1e-05
YBHG04	130.328	43.3107	25.6044	23.8	-13.9833	94.2406	70	40		0.976	0.024		YBHG-4	0.596672	0.312765	0.090563
YBHG05	130.328	43.3107	25.6044	23.8	-13.9833	94.2406	70	40		0.267	0.733		YBHG-8	0.597217	0.402773	1e-05
YBHG06	130.328	43.3107	25.6044	23.8	-13.9833	94.2406	70	40		0.123	0.877		YBJ-2	1e-05	0.858078	0.141912
YBHG07	130.328	43.3107	25.6044	23.8	-13.9833	94.2406	70	40		0.713	0.287		YBJ-3	0.455796	0.312269	0.231935
YBHG08	130.328	43.3107	25.6044	23.8	-13.9833	94.2406	70	40		0.974	0.026		YBJ-4	0.456362	0.36456	0.179078
YBHG09	130.328	43.3107	25.6044	23.8	-13.9833	94.2406	70	40		0.974	0.026		YBJ-5	1e-05	0.697871	0.302119
YBHG10	130.328	43.3107	25.6044	23.8	-13.9833	94.2406	70	40		0.147	0.853		YJX-1	1e-05	1e-05	0.99998
YBHG11	130.328	43.3107	25.6044	23.8	-13.9833	94.2406	70	40		0.146	0.854		YJX-11	0.520293	0.11476	0.364948
YBHG12	130.328	43.3107	25.6044	23.8	-13.9833	94.2406	70	40		0.263	0.737		YJX-13	0.99998	1e-05	1e-05
YBHG13	130.328	43.3107	25.6044	23.8	-13.9833	94.2406	70	40		0.352	0.648		YJX-15	0.747335	1e-05	0.252655
YBHG16	130.328	43.3107	25.6044	23.8	-13.9833	94.2406	70	40		0.354	0.646		YJX-3	0.776034	0.020978	0.202987
YBHG20	130.328	43.3107	25.6044	23.8	-13.9833	94.2406	70	40		0.971	0.029		YJX-5	1e-05	1e-05	0.99998
MDJHP01	130.135	43.879	25.1606	24.5	-14.25	96.208	67	35		0.949	0.051		YJX-7	0.895102	0.021043	0.083855
MDJHP02	130.135	43.879	25.1606	24.5	-14.25	96.208	67	35		0.931	0.069		YJX-9	0.26333	1e-05	0.73666
MDJHP03	130.135	43.879	25.1606	24.5	-14.25	96.208	67	35		0.108	0.892		YBHS-1	0.479518	1e-05	0.520472
MDJHP04	130.135	43.879	25.1606	24.5	-14.25	96.208	67	35		0.953	0.047		YBHS-2	0.153504	0.294306	0.55219
MDJHP05	130.135	43.879	25.1606	24.5	-14.25	96.208	67	35		0.086	0.914		YBHS-3	0.453327	0.075235	0.471438
MDJHP06	130.135	43.879	25.1606	24.5	-14.25	96.208	67	35		0.068	0.932		YBHS-4	0.726573	1e-05	0.273417
MDJHP07	130.135	43.879	25.1606	24.5	-14.25	96.208	67	35		0.967	0.033		YBHSP-1	0.792639	1e-05	0.207351
MDJHP08	130.135	43.879	25.1606	24.5	-14.25	96.208	67	35		0.033	0.967		YBHSP-2	0.442065	1e-05	0.557925
MDJHP09	130.135	43.879	25.1606	24.5	-14.25	96.208	67	35		0.233	0.767		YBHSP-3	0.602126	0.397864	1e-05
MDJHP10	130.135	43.879	25.1606	24.5	-14.25	96.208	67	35		0.922	0.078		YBHSP-4	0.99998	1e-05	1e-05
MDJHP11	130.135	43.879	25.1606	24.5	-14.25	96.208	67	35		0.159	0.841		YBHSP-5	0.409351	0.215166	0.375484
MDJHP12	130.135	43.879	25.1606	24.5	-14.25	96.208	67	35		0.063	0.937		YBHSP-6	0.288781	0.411739	0.29948
MDJHP13	130.135	43.879	25.1606	24.5	-14.25	96.208	67	35		0.203	0.797		LJD-1	1e-05	0.361679	0.638311
MDJHP14	130.135	43.879	25.1606	24.5	-14.25	96.208	67	35		0.623	0.377		LJD-2	0.323669	0.012252	0.664079
MDJHP15	130.135	43.879	25.1606	24.5	-14.25	96.208	67	35		0.038	0.962		LJD-3	0.197157	0.013692	0.789151
YBHS01	128.474	42.3709	24.7845	25.3	-13.05	96.251	64	30		0.047	0.953		LJD-4	0.523574	1e-05	0.476416
YBHS02	128.474	42.3709	24.7845	25.3	-13.05	96.251	64	30		0.136	0.864		LJD-5	0.141957	0.145725	0.712318
YBHS03	128.474	42.3709	24.7845	25.3	-13.05	96.251	64	30		0.046	0.954		LJD-6	0.804681	1e-05	0.195309
YBHS04	128.474	42.3709	24.7845	25.3	-13.05	96.251	64	30		0.325	0.675		LJD-7	0.482736	1e-05	0.517254
YBHSP01	128.084	42.2322	25.53	24.1	-13.2667	99.8182	68	29		0.969	0.031		LJB-1	0.866685	1e-05	0.133305
YBHSP02	128.084	42.2322	25.53	24.1	-13.2667	99.8182	68	29		0.974	0.026		LJB-2	0.707231	1e-05	0.292759
YBHSP03	128.084	42.2322	25.53	24.1	-13.2667	99.8182	68	29		0.963	0.037		LJB-3	0.814668	0.121125	0.064207
YBHSP04	128.084	42.2322	25.53	24.1	-13.2667	99.8182	68	29		0.966	0.034		LJB-4	0.616683	0.090683	0.292635
YBHSP05	128.084	42.2322	25.53	24.1	-13.2667	99.8182	68	29		0.124	0.876		BSSCZ-1	0.676749	0.246567	0.076684
YBHSP06	128.084	42.2322	25.53	24.1	-13.2667	99.8182	68	29		0.056	0.944		BSSCZ-2	0.692262	0.01012	0.297618
YBJ01	130.197	43.395	25.3986	24.3	-13.7667	95.1165	68	38		0.093	0.907		BSSCZ-3	0.99998	1e-05	1e-05
YBJ02	130.197	43.395	25.3986	24.3	-13.7667	95.1165	68	38		0.077	0.923		BSSCZ-4	0.535838	0.102512	0.361651
YBJ03	130.197	43.395	25.3986	24.3	-13.7667	95.1165	68	38		0.217	0.783		BSSCZ-5	0.581657	0.333298	0.085045
YBJ04	130.197	43.395	25.3986	24.3	-13.7667	95.1165	68	38		0.16	0.84		THL-1	0.99998	1e-05	1e-05
YBJ05	130.197	43.395	25.3986	24.3	-13.7667	95.1165	68	38		0.131	0.869		THL-10	0.99998	1e-05	1e-05
THL01	126.453	41.5182	25.0924	25.3	-12.1333	101.003	80	40		0.955	0.045		THL-3	0.99998	1e-05	1e-05
THL02	126.453	41.5182	25.0924	25.3	-12.1333	101.003	80	40		0.114	0.886		THL-4	0.99998	1e-05	1e-05
THL03	126.453	41.5182	25.0924	25.3	-12.1333	101.003	80	40		0.093	0.907		THL-6	0.532284	0.349055	0.118661
THL04	126.453	41.5182	25.0924	25.3	-12.1333	101.003	80	40		0.907	0.093		THL-7	0.436322	0.467371	0.096306
THL05	126.453	41.5182	25.0924	25.3	-12.1333	101.003	80	40		0.966	0.034		THL-8	0.99998	1e-05	1e-05
THL06	126.453	41.5182	25.0924	25.3	-12.1333	101.003	80	40		0.04	0.96		THL-9	0.698648	0.301342	1e-05
THL07	126.453	41.5182	25.0924	25.3	-12.1333	101.003	80	40		0.262	0.738
THL08	126.453	41.5182	25.0924	25.3	-12.1333	101.003	80	40		0.081	0.919
THL09	126.453	41.5182	25.0924	25.3	-12.1333	101.003	80	40		0.05	0.95
THL10	126.453	41.5182	25.0924	25.3	-12.1333	101.003	80	40		0.187	0.813
YBL01	131.001	43.4066	25.1121	23.8	-12.9833	88.5279	72	46		0.971	0.029
YBL02	131.001	43.4066	25.1121	23.8	-12.9833	88.5279	72	46		0.946	0.054
YBL03	131.001	43.4066	25.1121	23.8	-12.9833	88.5279	72	46		0.081	0.919
YBL04	131.001	43.4066	25.1121	23.8	-12.9833	88.5279	72	46		0.09	0.91
YBL05	131.001	43.4066	25.1121	23.8	-12.9833	88.5279	72	46		0.043	0.957
BXL01	124.86	41.3386	25.4945	26.3	-11.1833	104.31	77	45		0.127	0.873
BXL02	124.86	41.3386	25.4945	26.3	-11.1833	104.31	77	45		0.033	0.967
BXL03	124.86	41.3386	25.4945	26.3	-11.1833	104.31	77	45		0.97	0.03
BXL04	124.86	41.3386	25.4945	26.3	-11.1833	104.31	77	45		0.944	0.056
BXL05	124.86	41.3386	25.4945	26.3	-11.1833	104.31	77	45		0.098	0.902
BXL06	124.86	41.3386	25.4945	26.3	-11.1833	104.31	77	45		0.097	0.903
BXL07	124.86	41.3386	25.4945	26.3	-11.1833	104.31	77	45		0.968	0.032
BXL08	124.86	41.3386	25.4945	26.3	-11.1833	104.31	77	45		0.098	0.902
HCM01	130.69	43.1594	24.3912	23.8	-12.65	91.5108	72	45		0.038	0.962
HCM02	130.69	43.1594	24.3912	23.8	-12.65	91.5108	72	45		0.957	0.043
HCM03	130.69	43.1594	24.3912	23.8	-12.65	91.5108	72	45		0.121	0.879
HCM04	130.69	43.1594	24.3912	23.8	-12.65	91.5108	72	45		0.054	0.946
HCM05	130.69	43.1594	24.3912	23.8	-12.65	91.5108	72	45		0.046	0.954
HCM06	130.69	43.1594	24.3912	23.8	-12.65	91.5108	72	45		0.962	0.038
HCM07	130.69	43.1594	24.3912	23.8	-12.65	91.5108	72	45		0.031	0.969
HCM09	130.69	43.1594	24.3912	23.8	-12.65	91.5108	72	45		0.03	0.97
HCM11	130.69	43.1594	24.3912	23.8	-12.65	91.5108	72	45		0.776	0.224
HCM13	130.69	43.1594	24.3912	23.8	-12.65	91.5108	72	45		0.054	0.946
HCM15	130.69	43.1594	24.3912	23.8	-12.65	91.5108	72	45		0.592	0.408
HCM16	130.69	43.1594	24.3912	23.8	-12.65	91.5108	72	45		0.178	0.822
HCM17	130.69	43.1594	24.3912	23.8	-12.65	91.5108	72	45		0.955	0.045
HCM18	130.69	43.1594	24.3912	23.8	-12.65	91.5108	72	45		0.341	0.659
HCM21	130.69	43.1594	24.3912	23.8	-12.65	91.5108	72	45		0.136	0.864
BSSCZ01	126.434	42.1123	26.1411	25.8	-13.95	98.1543	77	41		0.959	0.041
BSSCZ02	126.434	42.1123	26.1411	25.8	-13.95	98.1543	77	41		0.961	0.039
BSSCZ03	126.434	42.1123	26.1411	25.8	-13.95	98.1543	77	41		0.974	0.026
BSSCZ04	126.434	42.1123	26.1411	25.8	-13.95	98.1543	77	41		0.14	0.86
BSSCZ05	126.434	42.1123	26.1411	25.8	-13.95	98.1543	77	41		0.329	0.671
MDJS01	130.073	44.107	24.63	25.2	-14.1667	98.1631	64	34		0.956	0.044
MDJS02	130.073	44.107	24.63	25.2	-14.1667	98.1631	64	34		0.063	0.937
MDJS04	130.073	44.107	24.63	25.2	-14.1667	98.1631	64	34		0.029	0.971
MDJS06	130.073	44.107	24.63	25.2	-14.1667	98.1631	64	34		0.031	0.969
MDJS07	130.073	44.107	24.63	25.2	-14.1667	98.1631	64	34		0.777	0.223
MDJS08	130.073	44.107	24.63	25.2	-14.1667	98.1631	64	34		0.478	0.522
MDJS10	130.073	44.107	24.63	25.2	-14.1667	98.1631	64	34		0.936	0.064
MDJS11	130.073	44.107	24.63	25.2	-14.1667	98.1631	64	34		0.107	0.893
MDJS14	130.073	44.107	24.63	25.2	-14.1667	98.1631	64	34		0.585	0.415
MDJS16	130.073	44.107	24.63	25.2	-14.1667	98.1631	64	34		0.285	0.715
MDJS18	130.073	44.107	24.63	25.2	-14.1667	98.1631	64	34		0.151	0.849
MDJS19	130.073	44.107	24.63	25.2	-14.1667	98.1631	64	34		0.529	0.471
MDJS21	130.073	44.107	24.63	25.2	-14.1667	98.1631	64	34		0.566	0.434
MDJS23	130.073	44.107	24.63	25.2	-14.1667	98.1631	64	34		0.972	0.028
MDJS24	130.073	44.107	24.63	25.2	-14.1667	98.1631	64	34		0.959	0.041
LJT01	126.684	41.8403	25.8298	25.6	-13.45	98.3031	77	37		0.099	0.901
LJT02	126.684	41.8403	25.8298	25.6	-13.45	98.3031	77	37		0.888	0.112
LJT03	126.684	41.8403	25.8298	25.6	-13.45	98.3031	77	37		0.405	0.595
LJT05	126.684	41.8403	25.8298	25.6	-13.45	98.3031	77	37		0.21	0.79
LJT07	126.684	41.8403	25.8298	25.6	-13.45	98.3031	77	37		0.094	0.906
LJT09	126.684	41.8403	25.8298	25.6	-13.45	98.3031	77	37		0.949	0.051
LJT11	126.684	41.8403	25.8298	25.6	-13.45	98.3031	77	37		0.144	0.856
LJT13	126.684	41.8403	25.8298	25.6	-13.45	98.3031	77	37		0.862	0.138
LJT15	126.684	41.8403	25.8298	25.6	-13.45	98.3031	77	37		0.903	0.097
LJT16	126.684	41.8403	25.8298	25.6	-13.45	98.3031	77	37		0.602	0.398
YJX01	128.772	42.7697	25.1096	24.3	-13.35	99.047	67	28		0.921	0.079
YJX02	128.772	42.7697	25.1096	24.3	-13.35	99.047	67	28		0.07	0.93
YJX03	128.772	42.7697	25.1096	24.3	-13.35	99.047	67	28		0.062	0.938
YJX04	128.772	42.7697	25.1096	24.3	-13.35	99.047	67	28		0.223	0.777
YJX05	128.772	42.7697	25.1096	24.3	-13.35	99.047	67	28		0.159	0.841
YJX06	128.772	42.7697	25.1096	24.3	-13.35	99.047	67	28		0.061	0.939
YJX07	128.772	42.7697	25.1096	24.3	-13.35	99.047	67	28		0.056	0.944
YJX08	128.772	42.7697	25.1096	24.3	-13.35	99.047	67	28		0.216	0.784
YJX09	128.772	42.7697	25.1096	24.3	-13.35	99.047	67	28		0.055	0.945
YJX10	128.772	42.7697	25.1096	24.3	-13.35	99.047	67	28		0.078	0.922
YJX11	128.772	42.7697	25.1096	24.3	-13.35	99.047	67	28		0.952	0.048
YJX12	128.772	42.7697	25.1096	24.3	-13.35	99.047	67	28		0.085	0.915
YJX13	128.772	42.7697	25.1096	24.3	-13.35	99.047	67	28		0.068	0.932
YJX14	128.772	42.7697	25.1096	24.3	-13.35	99.047	67	28		0.061	0.939
YJX15	128.772	42.7697	25.1096	24.3	-13.35	99.047	67	28		0.081	0.919
BSX01	127.833	42.5788	24.8585	25.5	-13.4667	100.405	65	30		0.747	0.253
BSX02	127.833	42.5788	24.8585	25.5	-13.4667	100.405	65	30		0.959	0.041
BSX03	127.833	42.5788	24.8585	25.5	-13.4667	100.405	65	30		0.225	0.775
BSX04	127.833	42.5788	24.8585	25.5	-13.4667	100.405	65	30		0.808	0.192
BSX05	127.833	42.5788	24.8585	25.5	-13.4667	100.405	65	30		0.357	0.643
BSX06	127.833	42.5788	24.8585	25.5	-13.4667	100.405	65	30		0.804	0.196
BSX07	127.833	42.5788	24.8585	25.5	-13.4667	100.405	65	30		0.404	0.596
BSX08	127.833	42.5788	24.8585	25.5	-13.4667	100.405	65	30		0.27	0.73
BSX09	127.833	42.5788	24.8585	25.5	-13.4667	100.405	65	30		0.315	0.685
BSX10	127.833	42.5788	24.8585	25.5	-13.4667	100.405	65	30		0.957	0.043
BSX11	127.833	42.5788	24.8585	25.5	-13.4667	100.405	65	30		0.237	0.763
BSX12	127.833	42.5788	24.8585	25.5	-13.4667	100.405	65	30		0.899	0.101
BSX13	127.833	42.5788	24.8585	25.5	-13.4667	100.405	65	30		0.234	0.766
BSX14	127.833	42.5788	24.8585	25.5	-13.4667	100.405	65	30		0.24	0.76
BSX15	127.833	42.5788	24.8585	25.5	-13.4667	100.405	65	30		0.239	0.761
HLZ01	128.646	42.4068	25.6508	24.7	-13.5	95.9104	65	30		0.583	0.417
HLZ03	128.646	42.4068	25.6508	24.7	-13.5	95.9104	65	30		0.113	0.887
HLZ05	128.646	42.4068	25.6508	24.7	-13.5	95.9104	65	30		0.957	0.043
HLZ07	128.646	42.4068	25.6508	24.7	-13.5	95.9104	65	30		0.556	0.444
HLZ09	128.646	42.4068	25.6508	24.7	-13.5	95.9104	65	30		0.071	0.929
HLZ11	128.646	42.4068	25.6508	24.7	-13.5	95.9104	65	30		0.939	0.061
HLZ13	128.646	42.4068	25.6508	24.7	-13.5	95.9104	65	30		0.216	0.784
HLZ15	128.646	42.4068	25.6508	24.7	-13.5	95.9104	65	30		0.177	0.823
HLZ17	128.646	42.4068	25.6508	24.7	-13.5	95.9104	65	30		0.941	0.059
HLZ19	128.646	42.4068	25.6508	24.7	-13.5	95.9104	65	30		0.108	0.892
HLZ21	128.646	42.4068	25.6508	24.7	-13.5	95.9104	65	30		0.277	0.723
HLZ23	128.646	42.4068	25.6508	24.7	-13.5	95.9104	65	30		0.425	0.575
HLZ26	128.646	42.4068	25.6508	24.7	-13.5	95.9104	65	30		0.289	0.711
HLZ29	128.646	42.4068	25.6508	24.7	-13.5	95.9104	65	30		0.956	0.044
HLZ32	128.646	42.4068	25.6508	24.7	-13.5	95.9104	65	30		0.969	0.031

## Sheet: Table S3
Table S3 Information of RAD-seq on the collected T. cuspidata samples, including sample ID, loci number, average depth and missing loci of individuals.
Sample	Loci number	Average depth	Missing loci (proportion of 144,575)
LJB-1	3100997	4.11	0.263635
LJB-2	1985151	5.95	0.246716
LJB-3	3023870	4.14	0.266533
LJB-4	3354073	4.2	0.272883
YBD-1	3452900	4.83	0.295051
YBD-15	2801221	4.56	0.322345
YBD-18	2999936	4.46	0.332907
YBD-2	2324680	4.3	0.366944
YBD-20	3258889	4.72	0.302362
YBD-22	3164264	4.69	0.295826
YBD-28	2735245	4.45	0.335639
YBD-32	3280866	4.69	0.313111
LJD-1	3198103	4.15	0.485105
LJD-2	7169108	5.18	0.495521
LJD-3	3218417	4.13	0.487145
LJD-4	3264277	4.12	0.482144
LJD-5	3495855	4.31	0.486855
LJD-6	3050550	4.65	0.517178
LJD-7	2785691	3.97	0.516362
MDJHCH-1	2385205	5.58	0.218648
MDJHCH-10	1924774	4.93	0.306153
MDJHCH-13	1973324	5.36	0.251212
MDJHCH-2	2328005	6.04	0.205444
MDJHCH-4	2889737	4.93	0.195781
MDJHCH-5	2501555	5.9	0.215632
MDJHCH-6	1880076	5.37	0.276721
MDJHCH-9	2405067	4.52	0.23363
YBHG-10	2312950	5.62	0.20738
YBHG-13	1807138	5.12	0.256351
YBHG-16	1669687	5.08	0.267232
YBHG-2	2582577	5.48	0.21429
YBHG-20	1814738	4.96	0.28045
YBHG-3	1957067	5.3	0.239371
YBHG-4	2053455	5.42	0.232647
YBHG-8	2124631	5.49	0.230482
MDJHP-15	2713178	5.15	0.311257
MDJHP-3	2355021	4.79	0.343476
MDJHP-4	2387641	4.91	0.340121
MDJHP-5	2036757	4.57	0.40056
MDJHP-6	2136916	4.63	0.375936
MDJHP-7	2831846	5	0.329732
MDJHP-8	2610131	4.86	0.335023
YBHS-1	2968235	4.8	0.36644
YBHS-2	2977046	4.76	0.415259
YBHS-3	1587731	5.17	0.392564
YBHS-4	1847488	5.18	0.379561
YBHSP-1	4453044	5.44	0.366848
YBHSP-2	1568719	4.9	0.396728
YBHSP-3	1430016	4.87	0.406398
YBHSP-4	3170802	4.13	0.44987
YBHSP-5	3717070	4.35	0.265316
YBHSP-6	2679732	4.57	0.23161
YBJ-2	2087673	5.68	0.220377
YBJ-3	1806465	5.09	0.180612
YBJ-4	3419348	5	0.20442
YBJ-5	3798262	5.54	0.125153
THL-1	2006241	5.94	0.158575
THL-10	1980664	6.88	0.128611
THL-3	2816095	7.47	0.114404
THL-4	2872898	5.16	0.100308
THL-6	2904959	4.89	0.11612
THL-7	1955327	6.43	0.089815
THL-8	2086264	6.57	0.0856925
THL-9	2321610	7.32	0.0733598
YBL-1	2111709	6.12	0.661622
YBL-2	3328066	4.99	0.661124
YBL-3	2891669	4.81	0.662992
YBL-4	2819653	5.01	0.661525
YBL-5	2898371	4.77	0.661878
BXL-1	2292458	3.58	0.874819
BXL-2	2091004	3.74	0.8575
BXL-3	2787776	3.98	0.803701
BXL-4	2661046	3.72	0.980211
BXL-5	2500335	3.68	0.981096
BXL-6	1969625	3.7	0.982846
BXL-7	3731621	4.12	0.97817
BXL-8	2412642	3.72	0.980432
HCM-1	3110807	4.55	0.326253
HCM-13	3322453	4.61	0.307211
HCM-17	3097650	4.55	0.317351
HCM-18	2641361	4.25	0.369116
HCM-21	2678154	4.24	0.371835
HCM-4	2859953	4.38	0.34784
HCM-7	3174134	4.5	0.319301
HCM-9	2802231	4.44	0.349258
BSSCZ-1	1015690	6.81	0.410998
BSSCZ-2	1392781	5.27	0.322269
BSSCZ-3	3864341	4.39	0.314141
BSSCZ-4	3322574	4.14	0.332506
BSSCZ-5	4104356	4.5	0.325457
MDJS-1	2406589	5.08	0.279862
MDJS-11	2497198	5.06	0.293253
MDJS-14	2804083	5.26	0.257596
MDJS-19	2341131	4.82	0.308248
MDJS-21	2722786	5.05	0.284572
MDJS-24	2314430	4.96	0.304942
MDJS-4	2535159	4.99	0.294525
MDJS-8	3131512	5.01	0.22479
LJT-1	4027338	3.92	0.898848
LJT-11	844531	5.86	0.842407
LJT-13	5333851	4.22	0.866408
LJT-15	5213443	4.26	0.871375
LJT-16	4159213	3.98	0.89734
LJT-2	3161288	5.03	0.836804
LJT-5	1640466	7.27	0.82986
LJT-7	1492433	6.9	0.82977
YJX-1	2422252	6.05	0.249068
YJX-11	1527924	5.02	0.355276
YJX-13	1884980	5.32	0.288162
YJX-15	2023721	5.48	0.27789
YJX-3	1698191	5.27	0.315345
YJX-5	1695418	5.21	0.331724
YJX-7	2137889	5.66	0.270711
YJX-9	2366673	5.81	0.252748
BSX-1	4631754	4.08	0.927982
BSX-10	4888912	4.26	0.922034
BSX-12	4833824	4.13	0.921937
BSX-14	2543536	3.74	0.954377
BSX-2	5298499	4.25	0.923839
BSX-4	4910717	4.17	0.923915
BSX-6	2138828	5.21	0.907716
BSX-8	1800849	4.93	0.909099
HLZ-11	5183300	4.3	0.916645
HLZ-13	4791280	4.12	0.919488
HLZ-15	2699668	4.72	0.907916
HLZ-21	1630259	5.34	0.907709
HLZ-23	4894419	3.99	0.927968
HLZ-32	4323960	3.95	0.938122
HLZ-5	5284758	4.3	0.922746
HLZ-8	4583107	3.98	0.928086
min	844531	3.58	0.07
max	7169108	7.47	0.98
average	2834645	4.89454	0.461557
